# Supplementary material for: Assessing the reliability and educational value of YouTube videos on computer-controlled local anesthesia in dentistry
Source: PLoS One. 2025 Aug 7;20(8):e0329291. doi: 10.1371/journal.pone.0329291 (PMC12331094; doi:10.1371/journal.pone.0329291)
Supplement: S1 File — (XLSX) [file pone.0329291.s001.xlsx]

## Sheet: Sayısal Değerler
Video Release Date	Video Name	URL	Total Views	Like And Dislike Count	Interaction Index	Video Uploader
2014-07-16	Rapid Anesthesia Technique	https://www.youtube.com/watch?v=JqZn_wiI4Ug	139552	596/48	0.39	Health Website/Organization	video 1
2014-07-08	Painless Anesthesia With the Wand	https://www.youtube.com/watch?v=VsxRSdQuKXs	105600	480/34	0.42	Health Website/Organization	video 2
2012-08-10	The Wand - Sedation Dentistry Ellenton, FL - North River Dental	https://www.youtube.com/watch?v=3B7HyWp659Q	28462	62/2	0.21	Dentist/Clinician	video 3
2022-07-21	Pain-free dentistry with Dentapen - review by Pr. Daniel Buser	https://www.youtube.com/watch?v=Ab8Jvuz3ZPw	28242	142/0	0.5	Health Website/Organization	video 4
2023-02-26	How we inject anaesthesia	https://www.youtube.com/shorts/DOcteBoJ4H0	26468	301/0	1.17	Dentist/Clinician	video 5
2015-09-01	Dr. Hornbrook's "Dental Practice Enhancers": Using the Wand Pt. 2	https://www.youtube.com/watch?v=o3aC5aMAOYE	25739	81/7	0.28	Health Website/Organization	video 6
2010-10-31	The Wand - Painless Dental Injections	https://www.youtube.com/watch?v=D6ffedDqQ-0	18853	No Data	No Data	Health Website/Organization	video 7
2019-03-21	Dental Anesthesia without Needle	https://www.youtube.com/watch?v=1w3Ez6-ZWRo	13616	50/4	0.33	Health Website/Organization	video 8
2019-10-06	STA Single Tooth Anesthesia System	https://www.youtube.com/watch?v=CMnwESfg0B0	11483	110/2	0.94	Dentist/Clinician	video 9
22.05.2012	The Dental Wand Painless Injections. How it Works	https://www.youtube.com/watch?v=upVFegS3LuY	11098	20/2	0.16	Dentist/Clinician	video 10
2024-05-10	Demonstration of Soan Electronic Dental Anesthesia Pen for Painless Pediatric Intraosseous Numbing	https://www.youtube.com/watch?v=CWElNM6VNQ4	8371	76/0	0.9	Dentist/Clinician	video 11
2018-04-12	Pain free dentistry Mike Deasy on the Wand	https://www.youtube.com/watch?v=R3uR3wqUJaU	6908	29/0	0.41	Health Website/Organization	video 12
03.17.2017	Anesthesia Wand Makes Dentist Visits Less Stressful For Patients	https://www.youtube.com/watch?v=FqUkGbnJljQ	5912	31/0	0.52	Academic Institution	video 13
2015-08-28	KDA's Practice Enhancers: |Using the STA Wand Pt. 1|	https://www.youtube.com/watch?v=pjS12Fo8ir0	5364	26/0	0.48	Health Website/Organization	video 14
2018-12-08	Sherry Gives a Painless Injection using the Wand STA System	https://www.youtube.com/watch?v=fKcU9nvB0LQ	3570	12/0	0.33	Dentist/Clinician	video 15
2008-10-21	Painless Computerized Dental Anesthetic	https://www.youtube.com/watch?v=ZUtRu8rotIM	3507	1/0	0.02	Dentist/Clinician	video 16
2018-11-23	The Wand Pain Free Dentistry - Painless Anaesthesia With the Wand	https://www.youtube.com/watch?v=eIOSdaJw5ec	3458	17/0	0.49	Health Website/Organization	video 17
2022-06-06	Dental Practice Use for the STA Single Tooth Anesthesia System	https://www.youtube.com/watch?v=DCg7xXl5nQQ	2905	9/0	0.3	Health Website/Organization	video 18
2015-10-09	Dr. Hornbrook's "Dental Practice Enhancers": Using the STA Wand Pt. 3	https://www.youtube.com/watch?v=kHxkbD_Z1sY	2495	10/0	0.4	Health Website/Organization	video 19
2016-09-28	STA Anesthesia - Tammy Perison, DDS	https://www.youtube.com/watch?v=vbLwVxxx__w	2128	8/0	0.38	Dentist/Clinician	video 20
2013-04-06	The Wand	https://www.youtube.com/watch?v=EBNTj-CxV7Y	1911	12/0	0.62	Dentist/Clinician	video 21
2022-03-14	Calaject Computer Assisted Dental Injections from GoldenDent - No pain dental injections	https://www.youtube.com/watch?v=Hlk62o2SOY8	1785	13/0	0.72	Health Website/Organization	video 22
2023-04-26	Mastering Painless Dental Anesthesia - Prof. Dr Krishna Kumar | Online Dentistry @ 9 PM	https://www.youtube.com/watch?v=hgpyD4Dev7o	1546	No Data	No Data	Academic Institution	video 23
2016-08-29	Digital Dental Injections	https://www.youtube.com/watch?v=l0V82F3eM-4	1487	5/0	0.33	Dentist/Clinician	video 24
2015-07-21	USA : RADIO WAVES : AN ALTERNATIVE ANESTHETIC AT THE DENTIST	https://www.youtube.com/watch?v=d0KHHxcib30	1289	9/0	0.69	Academic Institution	video 25
2021-06-14	Dental Technology Bringing a Positive Experience For Your Child: Single Tooth Anesthesia	https://www.youtube.com/watch?v=kpv0sygV_T4	1187	8/0	0.67	Health Website/Organization	video 26
2008-10-08	Dental Anesthetic Without Pain	https://www.youtube.com/watch?v=J1lVQOAWcp0	1160	0/2	-0.17	Dentist/Clinician	video 27
2024-10-22	Single Tooth Numbing with STA Wand Computerized Anesthesia for Dentists	https://www.youtube.com/watch?v=IsMiwzHX-YM	779	6/0	0.77	Dentist/Clinician	video 28
2024-03-24	@drbrettgilbert explains the benefits of using a computer assisted local anesthesia #endo #dentalpr	https://www.youtube.com/shorts/_0-KfRTxRPk	625	3/0	0.48	Dentist/Clinician	video 29
2023-07-14	Dr. Flax | Injection Numbing VS Digital Dental Anesthesia	https://www.youtube.com/watch?v=uncyvjWHRKM	595	No Data	No Data	Health Website/Organization	video 30
2019-01-17	Pain-free treatment - The Wand	https://www.youtube.com/watch?v=yhmM7Vf_MVE	589	1/0	0.16	Dentist/Clinician	video 31
2025-10-25	Dental Treatment: Taking the Pain Out of Anesthesia | Oct 23, 2023	https://www.youtube.com/watch?v=TXVjYm05Pu8	574	No Data	No Data	Academic Institution	video 32
2017-08-31	Friedman Dentistry- Wand	https://www.youtube.com/watch?v=QxON-O7iLUk	535	1/0	0.18	Dentist/Clinician	video 33
2022-04-20	MLSS - Intraligamentary Injection with the STA System (Wand STA)	https://www.youtube.com/watch?v=yZI1nYFYm_E	528	4/0	0.75	Health Website/Organization	video 34
2013-03-28	Brightside Dental - The Wand Dental Anaesthetic System - North London Dentist	https://www.youtube.com/watch?v=ZMKajq9eUfI	458	1/0	0.21	Dentist/Clinician	video 35
2019-03-29	Computer assisted Local Anesthesia Delivery System	https://www.youtube.com/watch?v=bRGPyOO0zW0	456	3/0	0.65	Dentist/Clinician	video 36
2019-12-16	Computer-assisted anesthesia in dentistry	https://www.youtube.com/watch?v=E0m9Yzp9Wo0	347	3/0	0.86	Health Website/Organization	video 37
2017-07-24	"The Wand" Single Tooth Anesthesia	https://www.youtube.com/watch?v=v5Yj3fLrZjw	324	0/0	0	Dentist/Clinician	video 38
2024-01-23	Clinical Technique (long) – Single Tooth and AMSA Palatal Injection	https://www.youtube.com/watch?v=WIfrKRfQK1o	308	1/0	0.32	Health Website/Organization	video 39
2018-02-07	The Wand (with patient testimonial)	https://www.youtube.com/watch?v=j2IMN-2R3ck	156	0/0	0	Dentist/Clinician	video 40
22.14.2014	The Wand Wonder Dental Anesthesia - Dr. Anderkvist Westwood Dental Smiles	https://www.youtube.com/watch?v=BkST4gBAsvE	149	1/0	0.67	Dentist/Clinician	video 41
2023-06-12	STA System Anesthesia Delivery Device	https://www.youtube.com/watch?v=pKS6w9SSOcQ	145	0/0	0	Dentist/Clinician	video 42
2021-07-15	Putney Dental Care's Painless Magic WAND	https://www.youtube.com/watch?v=XlQHZe3LkYg	101	5/0	4.95	Dentist/Clinician	video 43
2018-07-12	Comfortable Dental Anesthetic with our Sedation Wand	https://www.youtube.com/watch?v=CrRlxPWrGRE	100	0/0	0	Dentist/Clinician	video 44
2023-03-30	Explore the Magic WAND computerised local anaesthetic at smile2o with Dr. Wayne Williams	https://www.youtube.com/watch?v=4C3KoVq9nRM	71	0/0	0	Dentist/Clinician	video 45
2024-08-28	The most painless anesthesia in dentistry	https://www.youtube.com/shorts/te6rUQc8qT4	54	0/0	0	Dentist/Clinician	video 46
2025-01-28	Gentle Dental Anesthesia with The Wand | Painless Numbing at Family Holistic Dentistry"	https://www.youtube.com/watch?v=tXxVSo_zfKs	51	1/0	1.9	Dentist/Clinician	video 47
2019-04-15	5 Dental & Skin, The Amazing Local Anaesthetic Wand - Hindhead Surrey	https://www.youtube.com/watch?v=fM-JQLM_SaE	22	0/0	0	Health Website/Organization	video 48

## Sheet: HÇA- Kalite Sütunu
Video Name	Definition of digital anaesthesia	Indications/Contraindications	Implementation stages and technical details	Advantages/Disadvantages	Comparison with alternative anaesthesia techniques	Follow-up/Complications	Information towards patients	TOTAL
Rapid Anesthesia Technique	4	5	5	5	4	3	3	29	video 1
Painless Anesthesia With the Wand	3	3	5	4	4	2	4	25	video 2
The Wand - Sedation Dentistry Ellenton, FL - North River Dental	4	3	4	4	4	2	4	25	video 3
Pain-free dentistry with Dentapen - review by Pr. Daniel Buser	2	3	3	2	2	1	1	14	video 4
How we inject anaesthesia	1	1	2	1	1	1	1	8	video 5
Dr. Hornbrook's "Dental Practice Enhancers": Using the Wand Pt. 2	2	2	5	3	2	2	3	19	video 6
The Wand - Painless Dental Injections	2	4	2	3	3	3	2	19	video 7
Dental Anesthesia without Needle	2	1	2	2	2	1	1	11	video 8
STA Single Tooth Anesthesia System	4	3	4	4	3	5	4	27	video 9
The Dental Wand Painless Injections. How it Works	3	3	3	3	3	1	2	18	video 10
Demonstration of Soan Electronic Dental Anesthesia Pen for Painless Pediatric Intraosseous Numbing	4	3	4	3	3	3	2	22	video 11
Pain free dentistry Mike Deasy on the Wand	3	3	3	3	3	3	3	21	video 12
Anesthesia Wand Makes Dentist Visits Less Stressful For Patients	3	3	5	3	4	2	4	24	video 13
KDA's Practice Enhancers: |Using the STA Wand Pt. 1|	3	2	3	3	2	2	2	17	video 14
Sherry Gives a Painless Injection using the Wand STA System	2	2	2	4	3	1	1	15	video 15
Painless Computerized Dental Anesthetic	2	2	2	3	3	2	3	17	video 16
The Wand Pain Free Dentistry - Painless Anaesthesia With the Wand	4	5	5	5	4	3	3	29	video 17
Dental Practice Use for the STA Single Tooth Anesthesia System	4	4	5	5	4	4	4	30	video 18
Dr. Hornbrook's "Dental Practice Enhancers": Using the STA Wand Pt. 3	3	4	4	4	5	4	3	27	video 19
STA Anesthesia - Tammy Perison, DDS	3	2	4	4	2	2	2	19	video 20
The Wand	4	3	4	4	5	3	2	25	video 21
Calaject Computer Assisted Dental Injections from GoldenDent - No pain dental injections	2	2	4	1	2	1	2	14	video 22
Mastering Painless Dental Anesthesia - Prof. Dr Krishna Kumar | Online Dentistry @ 9 PM	5	4	4	4	5	4	5	31	video 23
Digital Dental Injections	3	4	4	4	3	4	4	26	video 24
USA : RADIO WAVES : AN ALTERNATIVE ANESTHETIC AT THE DENTIST	5	3	4	4	4	3	4	27	video 25
Dental Technology Bringing a Positive Experience For Your Child: Single Tooth Anesthesia	4	3	3	3	3	2	3	21	video 26
Dental Anesthetic Without Pain	1	1	2	3	2	3	2	14	video 27
Single Tooth Numbing with STA Wand Computerized Anesthesia for Dentists	4	3	5	3	3	3	2	23	video 28
@drbrettgilbert explains the benefits of using a computer assisted local anesthesia #endo #dentalpr	2	4	4	2	2	2	3	19	video 29
Dr. Flax | Injection Numbing VS Digital Dental Anesthesia	2	1	1	2	2	1	2	11	video 30
Pain-free treatment - The Wand	3	2	3	3	2	3	2	18	video 31
Dental Treatment: Taking the Pain Out of Anesthesia | Oct 23, 2023	4	5	5	5	4	3	3	29	video 32
Friedman Dentistry- Wand	2	2	2	2	2	2	2	13	video 33
MLSS - Intraligamentary Injection with the STA System (Wand STA)	3	3	5	3	2	1	1	18	video 34
Brightside Dental - The Wand Dental Anaesthetic System - North London Dentist	3	4	2	3	3	3	1	19	video 35
Computer assisted Local Anesthesia Delivery System	2	2	5	2	2	1	1	15	video 36
Computer-assisted anesthesia in dentistry	3	3	3	3	2	2	2	18	video 37
"The Wand" Single Tooth Anesthesia	2	3	2	2	2	1	1	13	video 38
Clinical Technique (long) – Single Tooth and AMSA Palatal Injection	3	4	5	4	4	4	3	27	video 39
The Wand (with patient testimonial)	3	3	3	3	3	3	2	20	video 40
The Wand Wonder Dental Anesthesia - Dr. Anderkvist Westwood Dental Smiles	2	2	1	2	1	2	2	12	video 41
STA System Anesthesia Delivery Device	2	1	2	2	2	1	1	11	video 42
Putney Dental Care's Painless Magic WAND	2	2	3	2	3	1	2	15	video 43
Comfortable Dental Anesthetic with our Sedation Wand	3	2	2	3	3	3	1	17	video 44
Explore the Magic WAND computerised local anaesthetic at smile2o with Dr. Wayne Williams	2	1	1	2	1	1	1	9	video 45
The most painless anesthesia in dentistry	2	1	2	2	2	1	1	11	video 46
Gentle Dental Anesthesia with The Wand | Painless Numbing at Family Holistic Dentistry"	2	3	3	3	2	3	2	18	video 47
5 Dental & Skin, The Amazing Local Anaesthetic Wand - Hindhead Surrey	3	2	2	3	2	3	3	18	video 48

## Sheet: HÇA-Ölçeklere göre puanlama
Video Name	Global Quality Scale	DISCERN Score	JAMA Benchmark Score	Video Information and Quality Index
Rapid Anesthesia Technique	5	23	2	18	video 1
Painless Anesthesia With the Wand	4	17	2	15	video 2
The Wand - Sedation Dentistry Ellenton, FL - North River Dental	4	17	2	15	video 3
Pain-free dentistry with Dentapen - review by Pr. Daniel Buser	3	13	1	11	video 4
How we inject anaesthesia	2	12	1	10	video 5
Dr. Hornbrook's "Dental Practice Enhancers": Using the Wand Pt. 2	3	14	2	15	video 6
The Wand - Painless Dental Injections	2	11	2	11	video 7
Dental Anesthesia without Needle	1	9	1	12	video 8
STA Single Tooth Anesthesia System	3	18	2	16	video 9
The Dental Wand Painless Injections. How it Works	2	12	2	10	video 10
Demonstration of Soan Electronic Dental Anesthesia Pen for Painless Pediatric Intraosseous Numbing	2	13	3	16	video 11
Pain free dentistry Mike Deasy on the Wand	3	12	2	9	video 12
Anesthesia Wand Makes Dentist Visits Less Stressful For Patients	4	17	3	19	video 13
KDA's Practice Enhancers: |Using the STA Wand Pt. 1|	1	11	2	13	video 14
Sherry Gives a Painless Injection using the Wand STA System	2	10	2	10	video 15
Painless Computerized Dental Anesthetic	2	12	2	10	video 16
The Wand Pain Free Dentistry - Painless Anaesthesia With the Wand	2	14	2	15	video 17
Dental Practice Use for the STA Single Tooth Anesthesia System	3	15	1	16	video 18
Dr. Hornbrook's "Dental Practice Enhancers": Using the STA Wand Pt. 3	2	19	2	14	video 19
STA Anesthesia - Tammy Perison, DDS	2	13	2	12	video 20
The Wand	3	12	2	12	video 21
Calaject Computer Assisted Dental Injections from GoldenDent - No pain dental injections	1	14	1	17	video 22
Mastering Painless Dental Anesthesia - Prof. Dr Krishna Kumar | Online Dentistry @ 9 PM	3	23	3	20	video 23
Digital Dental Injections	3	13	2	14	video 24
USA : RADIO WAVES : AN ALTERNATIVE ANESTHETIC AT THE DENTIST	3	14	2	16	video 25
Dental Technology Bringing a Positive Experience For Your Child: Single Tooth Anesthesia	2	14	2	15	video 26
Dental Anesthetic Without Pain	3	10	1	10	video 27
Single Tooth Numbing with STA Wand Computerized Anesthesia for Dentists	3	14	2	12	video 28
@drbrettgilbert explains the benefits of using a computer assisted local anesthesia #endo #dentalpr	1	11	2	11	video 29
Dr. Flax | Injection Numbing VS Digital Dental Anesthesia	2	10	2	13	video 30
Pain-free treatment - The Wand	2	12	1	13	video 31
Dental Treatment: Taking the Pain Out of Anesthesia | Oct 23, 2023	4	19	3	20	video 32
Friedman Dentistry- Wand	2	9	2	11	video 33
MLSS - Intraligamentary Injection with the STA System (Wand STA)	2	12	1	13	video 34
Brightside Dental - The Wand Dental Anaesthetic System - North London Dentist	1	9	2	10	video 35
Computer assisted Local Anesthesia Delivery System	2	10	1	15	video 36
Computer-assisted anesthesia in dentistry	2	13	2	15	video 37
"The Wand" Single Tooth Anesthesia	2	8	2	9	video 38
Clinical Technique (long) – Single Tooth and AMSA Palatal Injection	3	15	2	16	video 39
The Wand (with patient testimonial)	2	10	2	12	video 40
The Wand Wonder Dental Anesthesia - Dr. Anderkvist Westwood Dental Smiles	2	7	1	11	video 41
STA System Anesthesia Delivery Device	2	8	2	13	video 42
Putney Dental Care's Painless Magic WAND	1	10	1	11	video 43
Comfortable Dental Anesthetic with our Sedation Wand	3	11	2	16	video 44
Explore the Magic WAND computerised local anaesthetic at smile2o with Dr. Wayne Williams	1	7	1	9	video 45
The most painless anesthesia in dentistry	2	9	1	9	video 46
Gentle Dental Anesthesia with The Wand | Painless Numbing at Family Holistic Dentistry"	3	7	2	12	video 47
5 Dental & Skin, The Amazing Local Anaesthetic Wand - Hindhead Surrey	1	10	2	14	video 48

## Sheet: ECK-Ölçeklere göre puanlama
Video Name	Global Quality Scale	DISCERN Score	JAMA Benchmark Score	Video Information and Quality Index
Rapid Anesthesia Technique	5	20	2	17	video 1
Painless Anesthesia With the Wand	4	17	2	15	video 2
The Wand - Sedation Dentistry Ellenton, FL - North River Dental	4	17	2	15	video 3
Pain-free dentistry with Dentapen - review by Pr. Daniel Buser	2	8	1	11	video 4
How we inject anaesthesia	1	6	1	9	video 5
Dr. Hornbrook's "Dental Practice Enhancers": Using the Wand Pt. 2	4	14	2	15	video 6
The Wand - Painless Dental Injections	2	11	2	11	video 7
Dental Anesthesia without Needle	1	5	1	6	video 8
STA Single Tooth Anesthesia System	4	18	2	16	video 9
The Dental Wand Painless Injections. How it Works	2	12	2	10	video 10
Demonstration of Soan Electronic Dental Anesthesia Pen for Painless Pediatric Intraosseous Numbing	4	14	3	16	video 11
Pain free dentistry Mike Deasy on the Wand	3	12	2	9	video 12
Anesthesia Wand Makes Dentist Visits Less Stressful For Patients	4	17	3	19	video 13
KDA's Practice Enhancers: |Using the STA Wand Pt. 1|	3	11	2	13	video 14
Sherry Gives a Painless Injection using the Wand STA System	2	9	2	10	video 15
Painless Computerized Dental Anesthetic	2	12	2	9	video 16
The Wand Pain Free Dentistry - Painless Anaesthesia With the Wand	3	14	2	15	video 17
Dental Practice Use for the STA Single Tooth Anesthesia System	3	15	1	16	video 18
Dr. Hornbrook's "Dental Practice Enhancers": Using the STA Wand Pt. 3	3	19	2	14	video 19
STA Anesthesia - Tammy Perison, DDS	2	9	2	12	video 20
The Wand	3	12	2	12	video 21
Calaject Computer Assisted Dental Injections from GoldenDent - No pain dental injections	1	14	1	17	video 22
Mastering Painless Dental Anesthesia - Prof. Dr Krishna Kumar | Online Dentistry @ 9 PM	5	23	4	20	video 23
Digital Dental Injections	3	9	2	14	video 24
USA : RADIO WAVES : AN ALTERNATIVE ANESTHETIC AT THE DENTIST	3	14	2	16	video 25
Dental Technology Bringing a Positive Experience For Your Child: Single Tooth Anesthesia	3	14	2	15	video 26
Dental Anesthetic Without Pain	2	7	1	10	video 27
Single Tooth Numbing with STA Wand Computerized Anesthesia for Dentists	4	14	2	12	video 28
@drbrettgilbert explains the benefits of using a computer assisted local anesthesia #endo #dentalpr	2	9	2	10	video 29
Dr. Flax | Injection Numbing VS Digital Dental Anesthesia	2	10	2	13	video 30
Pain-free treatment - The Wand	2	11	1	9	video 31
Dental Treatment: Taking the Pain Out of Anesthesia | Oct 23, 2023	4	19	3	20	video 32
Friedman Dentistry- Wand	1	7	2	8	video 33
MLSS - Intraligamentary Injection with the STA System (Wand STA)	2	12	1	13	video 34
Brightside Dental - The Wand Dental Anaesthetic System - North London Dentist	1	7	2	8	video 35
Computer assisted Local Anesthesia Delivery System	2	9	1	15	video 36
Computer-assisted anesthesia in dentistry	2	13	2	15	video 37
"The Wand" Single Tooth Anesthesia	2	6	2	7	video 38
Clinical Technique (long) – Single Tooth and AMSA Palatal Injection	4	15	2	16	video 39
The Wand (with patient testimonial)	2	10	2	12	video 40
The Wand Wonder Dental Anesthesia - Dr. Anderkvist Westwood Dental Smiles	2	6	1	7	video 41
STA System Anesthesia Delivery Device	2	8	2	13	video 42
Putney Dental Care's Painless Magic WAND	2	10	1	8	video 43
Comfortable Dental Anesthetic with our Sedation Wand	3	11	2	16	video 44
Explore the Magic WAND computerised local anaesthetic at smile2o with Dr. Wayne Williams	1	6	1	7	video 45
The most painless anesthesia in dentistry	2	9	1	8	video 46
Gentle Dental Anesthesia with The Wand | Painless Numbing at Family Holistic Dentistry"	3	8	2	9	video 47
5 Dental & Skin, The Amazing Local Anaesthetic Wand - Hindhead Surrey	3	10	2	14	video 48

## Sheet: ECK-Kalite Sütunu
Video Name	Definition of digital anaesthesia	Indications/Contraindications	Implementation stages and technical details	Advantages/Disadvantages	Comparison with alternative anaesthesia techniques	Follow-up/Complications	Information towards patients	TOTAL
Rapid Anesthesia Technique	4	3	5	5	4	2	3	26	video 1
Painless Anesthesia With the Wand	2	2	5	4	4	1	4	22	video 2
The Wand - Sedation Dentistry Ellenton, FL - North River Dental	3	3	3	4	3	3	4	23	video 3
Pain-free dentistry with Dentapen - review by Pr. Daniel Buser	1	2	3	2	2	1	1	12	video 4
How we inject anaesthesia	1	1	2	1	1	1	1	8	video 5
Dr. Hornbrook's "Dental Practice Enhancers": Using the Wand Pt. 2	2	2	5	3	2	2	3	19	video 6
The Wand - Painless Dental Injections	2	2	3	3	3	1	2	16	video 7
Dental Anesthesia without Needle	1	1	2	1	1	1	1	8	video 8
STA Single Tooth Anesthesia System	4	3	4	4	3	4	4	26	video 9
The Dental Wand Painless Injections. How it Works	3	3	3	3	3	1	2	18	video 10
Demonstration of Soan Electronic Dental Anesthesia Pen for Painless Pediatric Intraosseous Numbing	3	2	4	2	3	1	2	17	video 11
Pain free dentistry Mike Deasy on the Wand	2	3	4	3	3	2	3	20	video 12
Anesthesia Wand Makes Dentist Visits Less Stressful For Patients	4	3	3	3	3	1	4	21	video 13
KDA's Practice Enhancers: |Using the STA Wand Pt. 1|	3	2	3	3	2	1	1	15	video 14
Sherry Gives a Painless Injection using the Wand STA System	1	1	2	2	3	1	1	11	video 15
Painless Computerized Dental Anesthetic	1	1	1	3	3	2	4	15	video 16
The Wand Pain Free Dentistry - Painless Anaesthesia With the Wand	4	3	5	5	4	2	3	26	video 17
Dental Practice Use for the STA Single Tooth Anesthesia System	4	4	5	5	4	3	3	28	video 18
Dr. Hornbrook's "Dental Practice Enhancers": Using the STA Wand Pt. 3	2	3	4	4	5	3	3	24	video 19
STA Anesthesia - Tammy Perison, DDS	2	1	4	3	2	1	2	15	video 20
The Wand	3	2	4	4	5	2	2	22	video 21
Calaject Computer Assisted Dental Injections from GoldenDent - No pain dental injections	2	1	4	1	2	1	1	12	video 22
Mastering Painless Dental Anesthesia - Prof. Dr Krishna Kumar | Online Dentistry @ 9 PM	5	4	3	4	5	4	5	30	video 23
Digital Dental Injections	3	3	2	4	3	4	4	23	video 24
USA : RADIO WAVES : AN ALTERNATIVE ANESTHETIC AT THE DENTIST	5	3	4	4	4	3	4	27	video 25
Dental Technology Bringing a Positive Experience For Your Child: Single Tooth Anesthesia	4	3	3	3	3	2	3	21	video 26
Dental Anesthetic Without Pain	1	1	2	3	2	3	2	14	video 27
Single Tooth Numbing with STA Wand Computerized Anesthesia for Dentists	4	3	5	3	3	3	2	23	video 28
@drbrettgilbert explains the benefits of using a computer assisted local anesthesia #endo #dentalpr	1	1	4	2	2	2	1	13	video 29
Dr. Flax | Injection Numbing VS Digital Dental Anesthesia	2	1	1	2	2	1	1	10	video 30
Pain-free treatment - The Wand	3	2	3	3	2	3	2	18	video 31
Dental Treatment: Taking the Pain Out of Anesthesia | Oct 23, 2023	4	5	5	5	4	3	3	29	video 32
Friedman Dentistry- Wand	1	1	2	2	2	1	2	11	video 33
MLSS - Intraligamentary Injection with the STA System (Wand STA)	3	3	5	3	2	1	1	18	video 34
Brightside Dental - The Wand Dental Anaesthetic System - North London Dentist	3	4	2	3	3	3	1	19	video 35
Computer assisted Local Anesthesia Delivery System	2	2	5	2	2	1	1	15	video 36
Computer-assisted anesthesia in dentistry	3	3	3	3	2	2	2	18	video 37
"The Wand" Single Tooth Anesthesia	2	3	2	2	2	1	1	13	video 38
Clinical Technique (long) – Single Tooth and AMSA Palatal Injection	3	4	5	4	4	4	3	27	video 39
The Wand (with patient testimonial)	3	3	3	3	3	3	2	20	video 40
The Wand Wonder Dental Anesthesia - Dr. Anderkvist Westwood Dental Smiles	2	2	1	2	1	2	2	12	video 41
STA System Anesthesia Delivery Device	2	1	2	2	2	1	1	11	video 42
Putney Dental Care's Painless Magic WAND	2	2	3	2	3	1	2	15	video 43
Comfortable Dental Anesthetic with our Sedation Wand	3	2	2	3	3	3	1	17	video 44
Explore the Magic WAND computerised local anaesthetic at smile2o with Dr. Wayne Williams	2	1	1	2	1	1	1	9	video 45
The most painless anesthesia in dentistry	2	1	2	2	2	1	1	11	video 46
Gentle Dental Anesthesia with The Wand | Painless Numbing at Family Holistic Dentistry"	2	3	3	3	2	3	2	18	video 47
5 Dental & Skin, The Amazing Local Anaesthetic Wand - Hindhead Surrey	3	2	2	3	2	3	3	18	video 48
